# Supplementary material for: Spatial and temporal dynamics of multidimensional well-being, livelihoods and ecosystem services in coastal Bangladesh
Source: Sci Data. 2016 Nov 8;3:160094. doi: 10.1038/sdata.2016.94 (PMC5100685; doi:10.1038/sdata.2016.94)
Supplement: Supplementary file 1 [file sdata201694-isa1.zip]

Archive with 5 entries (5 files):
- i_Investigation.txt
- s_study_Adams.txt
- a_sampling_Adams.txt
- a_landcover_Adams.txt
- a_survey_Adams.txt
