# Supplementary material for: Spatial and temporal dynamics of multidimensional well-being, livelihoods and ecosystem services in coastal Bangladesh
Source: Sci Data. 2016 Nov 8;3:160094. doi: 10.1038/sdata.2016.94 (PMC5100685; doi:10.1038/sdata.2016.94)
Supplement: Supplementary file 1 [file sdata201694-isa1.zip › i_Investigation.txt]

# Investigation File generated for Scientific Data with Investigation File Authoring Tool version 0.1.0 on 01/11/2016 - This metadata file is CC0
ONTOLOGY SOURCE REFERENCE
Term Source Name	NCBITAXON	GAZ	AGRO	OBI	NCIT	ENVO	XCO	ERO
Term Source File	http://data.bioontology.org/ontologies/NCBITAXON	http://data.bioontology.org/ontologies/GAZ	http://data.bioontology.org/ontologies/OBI	http://data.bioontology.org/ontologies/OBI	http://data.bioontology.org/ontologies/NCIT	http://data.bioontology.org/ontologies/ENVO	http://data.bioontology.org/ontologies/XCO	http://data.bioontology.org/ontologies/ERO
Term Source Version	2016AA	$Revision: 1.512 $	2014-08-18	2014-08-18	16.05e	releases/2014-09-16	4.15	
Term Source Description	National Center for Biotechnology Information (NCBI) Organismal Classification	Gazetteer	Ontology for Biomedical Investigations	Ontology for Biomedical Investigations	National Cancer Institute Thesaurus	Environment Ontology	Experimental Conditions Ontology	Eagle-I Research Resource Ontology
INVESTIGATION
Investigation Identifier
Investigation Title
Investigation Description
Investigation Submission Date
Investigation Public Release Date
INVESTIGATION PUBLICATIONS
Investigation PubMed ID
Investigation Publication DOI
Investigation Publication Author List
Investigation Publication Title
Investigation Publication Status
Investigation Publication Status Term Accession Number
Investigation Publication Status Term Source REF
INVESTIGATION CONTACTS
Investigation Person Last Name
Investigation Person Mid Initials
Investigation Person First Name
Investigation Person Address
Investigation Person Phone
Investigation Person Fax
Investigation Person Email
Investigation Person Affiliation
Investigation Person Roles
Investigation Person Roles Term Accession Number
Investigation Person Roles Term Source REF
STUDY
Study Identifier	10.1038/sdata.2016.94
Study Title	Spatial and temporal dynamics of multidimensional well-being, livelihoods and ecosystem services in coastal Bangladesh
Study Submission Date	22/03/2016
Study Public Release Date	08/11/2016
Study Description	http://www.nature.com/articles/sdata201694#abstract
Study File Name	s_study_Adams.txt
Comment[Subject Keywords]	/;/
Comment[Manuscript Licence]	CC BY-4.0
Comment[Experimental Metadata Licence]	CC0
Comment[Supplementary Information File Name]	
Comment[Supplementary Information File Type]	x-zip-compressed
Comment[Supplementary Information File URL]	http://www.nature.com/articles/sdata201694#supplementary-information
Comment[Data Repository]	UK Data Service - ReShare
Comment[Data Record Accession]	doi:10.5255/UKDASN-852179
Comment[Data Record URI]	http://dx.doi.org/10.5255/UKDASN-852179
STUDY DESIGN DESCRIPTORS
Study Design Type	time series design
Study Design Type Term Accession Number	OBI:0500020
Study Design Type Term Source REF	OBI
STUDY PUBLICATIONS
Study PubMed ID	""
Study Publication DOI	doi:10.1039/c4em00600c
Study Publication Author List	""
Study Publication Title	""
Study Publication Status	published
Study Publication Status Term Accession Number	
Study Publication Status Term Source REF	
STUDY FACTORS
Study Factor Name	socio-ecological system
Study Factor Type	socio-ecological system
Study Factor Type Term Accession Number	""
Study Factor Type Term Source REF	""
STUDY ASSAYS
Study Assay Measurement Type	Household Environment	anthropogenic habitat	social environment condition
Study Assay Measurement Type Term Accession Number	NCIT:C102647	ENVO:00002031	XCO:0000488
Study Assay Measurement Type Term Source REF	NCIT	ENVO	XCO
Study Assay Technology Type	Cluster Random Sampling	defining social-ecological system	survey method
Study Assay Technology Type Term Accession Number	NCIT:C71493	""	ERO:0001320
Study Assay Technology Type Term Source REF	NCIT	""	ERO
Study Assay Technology Platform	""	""	""
Study Assay File Name	a_sampling_Adams.txt	a_landcover_Adams.txt	a_survey_Adams.txt
STUDY PROTOCOLS
Study Protocol Name	Ethical approval	Systematic random sampling	Defining social-ecological system strata	Survey implementation
Study Protocol Type	Institutional Review Board Approval	Cluster Random Sampling	material sampling process	survey method
Study Protocol Type Term Accession Number	NCIT:C70800	NCIT:C71493	OBI:0000744	ERO:0001320
Study Protocol Type Term Source REF	NCIT	NCIT	OBI	ERO
Study Protocol Description				
Study Protocol URI	""	""	""	""
Study Protocol Version				
Study Protocol Parameters Name	""	""	""	rounds of survey; period of implementation; months captured in recall questions
Study Protocol Parameters Name Term Accession Number	""	""	""	""
Study Protocol Parameters Name Term Source REF	""	""	""	""
Study Protocol Components Name	""	""	""	""
Study Protocol Components Type	""	""	""	""
Study Protocol Components Type Term Accession Number	""	""	""	""
Study Protocol Components Type Term Source REF	""	""	""	""
STUDY CONTACTS
Study Person Last Name	Adams	Adger	Ahmad	Ahmed	Begum	Lázár	Matthews	Rahman	Streatfield
Study Person First Name	Helen	W. Neil	Sate	Ali	Dilruba	Attila N.	Zoe	Mohammed Mofizur	Peter Kim
Study Person Mid Initials									
Study Person Email	helen.j.adams@kcl.ac.uk	""	""	""	""	""	""	""	""
Study Person Phone									
Study Person Fax									
Study Person Address									
Study Person Affiliation	Geography, King’s College London, Strand Campus, London WC2R 2LS, UK	Geography, College of Life and Environmental Sciences, University of Exeter, Rennes Drive, Exeter EX4 4RJ, UK	Initiative for Climate Change and Health, International Centre for Diarrhoeal Disease Research Bangladesh, GPO Box 128, Dhaka 1000, Bangladesh	Initiative for Climate Change and Health, International Centre for Diarrhoeal Disease Research Bangladesh, GPO Box 128, Dhaka 1000, Bangladesh	Initiative for Climate Change and Health, International Centre for Diarrhoeal Disease Research Bangladesh, GPO Box 128, Dhaka 1000, Bangladesh	Engineering and the Environment, University of Southampton, University Road, Southampton, Southampton SO17 1BJ, UK	Social Statistics & Demography, University of Southampton, 58 Salisbury Rd, Southampton SO17 1BJ, UK	Initiative for Climate Change and Health, International Centre for Diarrhoeal Disease Research Bangladesh, GPO Box 128, Dhaka 1000, Bangladesh	Initiative for Climate Change and Health, International Centre for Diarrhoeal Disease Research Bangladesh, GPO Box 128, Dhaka 1000, Bangladesh
Study Person Roles									
Study Person Roles Term Accession Number									
Study Person Roles Term Source REF									
Comment[Study Person ORCID]	0000-0003-1732-9833								
Comment[Funder]									
Comment[FundRef ID]									
Comment[Funder Term Source REF]									
Comment[Grant Identifier]									
