# Supplementary material for: Spatial and temporal dynamics of multidimensional well-being, livelihoods and ecosystem services in coastal Bangladesh
Source: Sci Data. 2016 Nov 8;3:160094. doi: 10.1038/sdata.2016.94 (PMC5100685; doi:10.1038/sdata.2016.94)
Supplement: Supplementary file 1 [file sdata201694-isa1.zip › s_study_Adams.txt]

Source Name	Characteristics[organism]	Term Source REF	Term Accession Number	Characteristics[geographical location]	Term Source REF	Term Accession Number	Characteristics[environment type]	Term Source REF	Term Accession Number	Comment[main water source]	Term Source REF	Term Accession Number	Protocol REF	Sample Name	Factor Value[socio-ecological system]
Southern and South-Central Coastal Bangladesh	Homo sapiens	NCBITAXON	NCBITaxon:9606	Satkhira District	GAZ	GAZ:00015887	fish farm	ENVO	ENVO:00000294				Ethical approval	Satkhira_saltwater shrimp aquaculture	Saltwater shrimp
Southern and South-Central Coastal Bangladesh	Homo sapiens	NCBITAXON	NCBITaxon:9606	Khulna District	GAZ	GAZ:00015885	mangrove swamp	ENVO	ENVO:00000057				Ethical approval	Khulna_sunderban dependant zone	Mangrove forest periphery
Southern and South-Central Coastal Bangladesh	Homo sapiens	NCBITAXON	NCBITaxon:9606	Khulna District	GAZ	GAZ:00015885	freshwater fish product	ENVO	ENVO:0010165				Ethical approval	Khulna_freshwater shrimp aquaculture	Freshwater prawn
Southern and South-Central Coastal Bangladesh	Homo sapiens	NCBITAXON	NCBITaxon:9606	Bagerhat District	GAZ	GAZ:00015882	freshwater fish product	ENVO	ENVO:0010165				Ethical approval	Bagerhat_freshwater shrimp aquaculture	Freshwater prawn
Southern and South-Central Coastal Bangladesh	Homo sapiens	NCBITAXON	NCBITaxon:9606	Bagerhat District	GAZ	GAZ:00015882	fish farm	ENVO	ENVO:00000294				Ethical approval	Bagerhat_saltwater shrimp aquaculture	Saltwater shrimp
Southern and South-Central Coastal Bangladesh	Homo sapiens	NCBITAXON	NCBITaxon:9606	Bagerhat District	GAZ	GAZ:00015882	mangrove swamp	ENVO	ENVO:00000057				Ethical approval	Bagerhat_sunderban dependant zone	Mangrove forest periphery
Southern and South-Central Coastal Bangladesh	Homo sapiens	NCBITAXON	NCBITaxon:9606	Pirojpur District	GAZ	GAZ:00015856	farm	ENVO	ENVO:00000078	hydrological precipitation process	ENVO	ENVO:01000703	Ethical approval	Pirojpur_rainfed agriculture	Rain-fed agriculture
Southern and South-Central Coastal Bangladesh	Homo sapiens	NCBITAXON	NCBITaxon:9606	Pirojpur District	GAZ	GAZ:00015856	farm	ENVO	ENVO:00000078	irrigation process	AGRO	AGRO:00000006	Ethical approval	Pirojpur_irrigated agriculture	Irrigated agriculture
Southern and South-Central Coastal Bangladesh	Homo sapiens	NCBITAXON	NCBITaxon:9606	Barguna District	GAZ	GAZ:00015855	sea coast	ENVO	ENVO:00000303				Ethical approval	Barguna_marine periphery	Coastal periphery
Southern and South-Central Coastal Bangladesh	Homo sapiens	NCBITAXON	NCBITaxon:9606	Barguna District	GAZ	GAZ:00015855	mangrove swamp	ENVO	ENVO:00000057				Ethical approval	Barguna_sunderban dependant zone	Mangrove forest periphery
Southern and South-Central Coastal Bangladesh	Homo sapiens	NCBITAXON	NCBITaxon:9606	Barisal District	GAZ	GAZ:00015858	farm	ENVO	ENVO:00000078	hydrological precipitation process	ENVO	ENVO:01000703	Ethical approval	Barisal_rainfed agriculture	Rain-fed agriculture
Southern and South-Central Coastal Bangladesh	Homo sapiens	NCBITAXON	NCBITaxon:9606	Barisal District	GAZ	GAZ:00015858	river bank	ENVO	ENVO:00000143				Ethical approval	Barisal_riverine	Riverine
Southern and South-Central Coastal Bangladesh	Homo sapiens	NCBITAXON	NCBITaxon:9606	Bhola District	GAZ	GAZ:00015854	sea coast	ENVO	ENVO:00000303				Ethical approval	Bhola_marine periphery	Coastal periphery
Southern and South-Central Coastal Bangladesh	Homo sapiens	NCBITAXON	NCBITaxon:9606	Bhola District	GAZ	GAZ:00015854	farm	ENVO	ENVO:00000078	irrigation process	AGRO	AGRO:00000006	Ethical approval	Bhola_irrigated agriculture	Irrigated agriculture
Southern and South-Central Coastal Bangladesh	Homo sapiens	NCBITAXON	NCBITaxon:9606	Bhola District	GAZ	GAZ:00015854	river bank	ENVO	ENVO:00000143				Ethical approval	Bhola_riverine	Riverine
Southern and South-Central Coastal Bangladesh	Homo sapiens	NCBITAXON	NCBITaxon:9606	Patuakhali District	GAZ	GAZ:00015853	sea coast	ENVO	ENVO:00000303				Ethical approval	Patuakhali_marine periphery	Coastal periphery
Southern and South-Central Coastal Bangladesh	Homo sapiens	NCBITAXON	NCBITaxon:9606	Patuakhali District	GAZ	GAZ:00015853	farm	ENVO	ENVO:00000078	irrigation process	AGRO	AGRO:00000006	Ethical approval	Patuakhali_irrigated agriculture	Irrigated agriculture
Southern and South-Central Coastal Bangladesh	Homo sapiens	NCBITAXON	NCBITaxon:9606	Patuakhali District	GAZ	GAZ:00015853	river bank	ENVO	ENVO:00000143				Ethical approval	Patuakhali_riverine	Riverine
Southern and South-Central Coastal Bangladesh	Homo sapiens	NCBITAXON	NCBITaxon:9606	Jhalokati District	GAZ	GAZ:00015857							Ethical approval	Jhalokati
