# Supplementary material for: Spatial and temporal dynamics of multidimensional well-being, livelihoods and ecosystem services in coastal Bangladesh
Source: Sci Data. 2016 Nov 8;3:160094. doi: 10.1038/sdata.2016.94 (PMC5100685; doi:10.1038/sdata.2016.94)
Supplement: Supplementary file 1 [file sdata201694-isa1.zip › a_landcover_Adams.txt]

Sample Name	Protocol REF	Assay Name	Raw Data File	Comment[Data Repository]	Comment[Data Record Accession]	Comment[Data Record URI]	Factor Value[socio-ecological system]
Satkhira_saltwater shrimp aquaculture	Defining social-ecological system strata	Satkhira_saltwater shrimp aquaculture	ESPA_DELTAS_LAND_COVER.xlsx	UK Data Service Reshare	doi:10.5255/UKDASN-852179	http://dx.doi.org/10.5255/UKDASN-852179	saltwater shrimp aquaculture
Khulna_sunderban dependant zone	Defining social-ecological system strata	Khulna_sunderban dependant zone	ESPA_DELTAS_LAND_COVER.xlsx	UK Data Service Reshare	doi:10.5255/UKDASN-852179	http://dx.doi.org/10.5255/UKDASN-852179	sunderban dependant zone
Khulna_freshwater shrimp aquaculture	Defining social-ecological system strata	Khulna_freshwater shrimp aquaculture	ESPA_DELTAS_LAND_COVER.xlsx	UK Data Service Reshare	doi:10.5255/UKDASN-852179	http://dx.doi.org/10.5255/UKDASN-852179	freshwater shrimp aquaculture
Bagerhat_freshwater shrimp aquaculture	Defining social-ecological system strata	Bagerhat_freshwater shrimp aquaculture	ESPA_DELTAS_LAND_COVER.xlsx	UK Data Service Reshare	doi:10.5255/UKDASN-852179	http://dx.doi.org/10.5255/UKDASN-852179	freshwater shrimp aquaculture
Bagerhat_saltwater shrimp aquaculture	Defining social-ecological system strata	Bagerhat_saltwater shrimp aquaculture	ESPA_DELTAS_LAND_COVER.xlsx	UK Data Service Reshare	doi:10.5255/UKDASN-852179	http://dx.doi.org/10.5255/UKDASN-852179	saltwater shrimp aquaculture
Bagerhat_sunderban dependant zone	Defining social-ecological system strata	Bagerhat_sunderban dependant zone	ESPA_DELTAS_LAND_COVER.xlsx	UK Data Service Reshare	doi:10.5255/UKDASN-852179	http://dx.doi.org/10.5255/UKDASN-852179	sunderban dependant zone
Pirojpur_rainfed agriculture	Defining social-ecological system strata	Pirojpur_rainfed agriculture	ESPA_DELTAS_LAND_COVER.xlsx	UK Data Service Reshare	doi:10.5255/UKDASN-852179	http://dx.doi.org/10.5255/UKDASN-852179	rainfed agriculture
Pirojpur_irrigated agriculture	Defining social-ecological system strata	Pirojpur_irrigated agriculture	ESPA_DELTAS_LAND_COVER.xlsx	UK Data Service Reshare	doi:10.5255/UKDASN-852179	http://dx.doi.org/10.5255/UKDASN-852179	irrigated agriculture
Barguna_marine periphery	Defining social-ecological system strata	Barguna_marine periphery	ESPA_DELTAS_LAND_COVER.xlsx	UK Data Service Reshare	doi:10.5255/UKDASN-852179	http://dx.doi.org/10.5255/UKDASN-852179	marine periphery
Barguna_sunderban dependant zone	Defining social-ecological system strata	Barguna_sunderban dependant zone	ESPA_DELTAS_LAND_COVER.xlsx	UK Data Service Reshare	doi:10.5255/UKDASN-852179	http://dx.doi.org/10.5255/UKDASN-852179	sunderban dependant zone
Barisal_rainfed agriculture	Defining social-ecological system strata	Barisal_rainfed agriculture	ESPA_DELTAS_LAND_COVER.xlsx	UK Data Service Reshare	doi:10.5255/UKDASN-852179	http://dx.doi.org/10.5255/UKDASN-852179	rainfed agriculture
Barisal_riverine	Defining social-ecological system strata	Barisal_riverine	ESPA_DELTAS_LAND_COVER.xlsx	UK Data Service Reshare	doi:10.5255/UKDASN-852179	http://dx.doi.org/10.5255/UKDASN-852179	riverine/charlands
Bhola_marine periphery	Defining social-ecological system strata	Bhola_marine periphery	ESPA_DELTAS_LAND_COVER.xlsx	UK Data Service Reshare	doi:10.5255/UKDASN-852179	http://dx.doi.org/10.5255/UKDASN-852179	marine periphery
Bhola_irrigated agriculture	Defining social-ecological system strata	Bhola_irrigated agriculture	ESPA_DELTAS_LAND_COVER.xlsx	UK Data Service Reshare	doi:10.5255/UKDASN-852179	http://dx.doi.org/10.5255/UKDASN-852179	irrigated agriculture
Bhola_riverine	Defining social-ecological system strata	Bhola_riverine	ESPA_DELTAS_LAND_COVER.xlsx	UK Data Service Reshare	doi:10.5255/UKDASN-852179	http://dx.doi.org/10.5255/UKDASN-852179	riverine/charlands
Patuakhali_marine periphery	Defining social-ecological system strata	Patuakhali_marine periphery	ESPA_DELTAS_LAND_COVER.xlsx	UK Data Service Reshare	doi:10.5255/UKDASN-852179	http://dx.doi.org/10.5255/UKDASN-852179	marine periphery
Patuakhali_irrigated agriculture	Defining social-ecological system strata	Patuakhali_irrigated agriculture	ESPA_DELTAS_LAND_COVER.xlsx	UK Data Service Reshare	doi:10.5255/UKDASN-852179	http://dx.doi.org/10.5255/UKDASN-852179	irrigated agriculture
Patuakhali_riverine	Defining social-ecological system strata	Patuakhali_riverine	ESPA_DELTAS_LAND_COVER.xlsx	UK Data Service Reshare	doi:10.5255/UKDASN-852179	http://dx.doi.org/10.5255/UKDASN-852179	riverine/charlands
