# Supplementary material for: Spatial and temporal dynamics of multidimensional well-being, livelihoods and ecosystem services in coastal Bangladesh
Source: Sci Data. 2016 Nov 8;3:160094. doi: 10.1038/sdata.2016.94 (PMC5100685; doi:10.1038/sdata.2016.94)
Supplement: Supplementary file 1 [file sdata201694-isa1.zip › a_survey_Adams.txt]

Sample Name	Protocol REF	Parameter Value[rounds of survey]	Parameter Value[period of implementation]	Parameter Value[months captured in recall questions]	Assay Name	Raw Data File	Comment[Data Repository]	Comment[Data Record Accession]	Comment[Data Record URI]	Factor Value[socio-ecological system]
Satkhira_saltwater shrimp aquaculture	Survey implementation	First Round	Jun-14	February June	Satkhira_saltwater shrimp aquaculture_First Round	espa_deltas_all_data_1st_round	UK Data Service Reshare	doi:10.5255/UKDASN-852179	http://dx.doi.org/10.5255/UKDASN-852179	saltwater shrimp aquaculture
Khulna_sunderban dependant zone	Survey implementation	First Round	Jun-14	February June	Khulna_sunderban dependant zone_First Round	espa_deltas_all_data_1st_round	UK Data Service Reshare	doi:10.5255/UKDASN-852179	http://dx.doi.org/10.5255/UKDASN-852179	sunderban dependant zone
Khulna_freshwater shrimp aquaculture	Survey implementation	First Round	Jun-14	February June	Khulna_freshwater shrimp aquaculture_First Round	espa_deltas_all_data_1st_round	UK Data Service Reshare	doi:10.5255/UKDASN-852179	http://dx.doi.org/10.5255/UKDASN-852179	freshwater shrimp aquaculture
Bagerhat_freshwater shrimp aquaculture	Survey implementation	First Round	Jun-14	February June	Bagerhat_freshwater shrimp aquaculture_First Round	espa_deltas_all_data_1st_round	UK Data Service Reshare	doi:10.5255/UKDASN-852179	http://dx.doi.org/10.5255/UKDASN-852179	freshwater shrimp aquaculture
Bagerhat_saltwater shrimp aquaculture	Survey implementation	First Round	Jun-14	February June	Bagerhat_saltwater shrimp aquaculture_First Round	espa_deltas_all_data_1st_round	UK Data Service Reshare	doi:10.5255/UKDASN-852179	http://dx.doi.org/10.5255/UKDASN-852179	saltwater shrimp aquaculture
Bagerhat_sunderban dependant zone	Survey implementation	First Round	Jun-14	February June	Bagerhat_sunderban dependant zone_First Round	espa_deltas_all_data_1st_round	UK Data Service Reshare	doi:10.5255/UKDASN-852179	http://dx.doi.org/10.5255/UKDASN-852179	sunderban dependant zone
Pirojpur_rainfed agriculture	Survey implementation	First Round	Jun-14	February June	Pirojpur_rainfed agriculture_First Round	espa_deltas_all_data_1st_round	UK Data Service Reshare	doi:10.5255/UKDASN-852179	http://dx.doi.org/10.5255/UKDASN-852179	rainfed agriculture
Pirojpur_irrigated agriculture	Survey implementation	First Round	Jun-14	February June	Pirojpur_irrigated agriculture_First Round	espa_deltas_all_data_1st_round	UK Data Service Reshare	doi:10.5255/UKDASN-852179	http://dx.doi.org/10.5255/UKDASN-852179	irrigated agriculture
Barguna_marine periphery	Survey implementation	First Round	Jun-14	February June	Barguna_marine periphery_First Round	espa_deltas_all_data_1st_round	UK Data Service Reshare	doi:10.5255/UKDASN-852179	http://dx.doi.org/10.5255/UKDASN-852179	marine periphery
Barguna_sunderban dependant zone	Survey implementation	First Round	Jun-14	February June	Barguna_sunderban dependant zone_First Round	espa_deltas_all_data_1st_round	UK Data Service Reshare	doi:10.5255/UKDASN-852179	http://dx.doi.org/10.5255/UKDASN-852179	sunderban dependant zone
Barisal_rainfed agriculture	Survey implementation	First Round	Jun-14	February June	Barisal_rainfed agriculture_First Round	espa_deltas_all_data_1st_round	UK Data Service Reshare	doi:10.5255/UKDASN-852179	http://dx.doi.org/10.5255/UKDASN-852179	rainfed agriculture
Barisal_riverine	Survey implementation	First Round	Jun-14	February June	Barisal_riverine_First Round	espa_deltas_all_data_1st_round	UK Data Service Reshare	doi:10.5255/UKDASN-852179	http://dx.doi.org/10.5255/UKDASN-852179	riverine/charlands
Bhola_marine periphery	Survey implementation	First Round	Jun-14	February June	Bhola_marine periphery_First Round	espa_deltas_all_data_1st_round	UK Data Service Reshare	doi:10.5255/UKDASN-852179	http://dx.doi.org/10.5255/UKDASN-852179	marine periphery
Bhola_irrigated agriculture	Survey implementation	First Round	Jun-14	February June	Bhola_irrigated agriculture_First Round	espa_deltas_all_data_1st_round	UK Data Service Reshare	doi:10.5255/UKDASN-852179	http://dx.doi.org/10.5255/UKDASN-852179	irrigated agriculture
Bhola_riverine	Survey implementation	First Round	Jun-14	February June	Bhola_riverine_First Round	espa_deltas_all_data_1st_round	UK Data Service Reshare	doi:10.5255/UKDASN-852179	http://dx.doi.org/10.5255/UKDASN-852179	riverine/charlands
Patuakhali_marine periphery	Survey implementation	First Round	Jun-14	February June	Patuakhali_marine periphery_First Round	espa_deltas_all_data_1st_round	UK Data Service Reshare	doi:10.5255/UKDASN-852179	http://dx.doi.org/10.5255/UKDASN-852179	marine periphery
Patuakhali_irrigated agriculture	Survey implementation	First Round	Jun-14	February June	Patuakhali_irrigated agriculture_First Round	espa_deltas_all_data_1st_round	UK Data Service Reshare	doi:10.5255/UKDASN-852179	http://dx.doi.org/10.5255/UKDASN-852179	irrigated agriculture
Patuakhali_riverine	Survey implementation	First Round	Jun-14	February June	Patuakhali_riverine_First Round	espa_deltas_all_data_1st_round	UK Data Service Reshare	doi:10.5255/UKDASN-852179	http://dx.doi.org/10.5255/UKDASN-852179	riverine/charlands
Satkhira_saltwater shrimp aquaculture	Survey implementation	Second Round	Oct-Nov 2014	June -October	Satkhira_saltwater shrimp aquaculture_Second Round	espa_deltas_all_data_2nd_round	UK Data Service Reshare	doi:10.5255/UKDASN-852179	http://dx.doi.org/10.5255/UKDASN-852179	saltwater shrimp aquaculture
Khulna_sunderban dependant zone	Survey implementation	Second Round	Oct-Nov 2014	June -October	Khulna_sunderban dependant zone_Second Round	espa_deltas_all_data_2nd_round	UK Data Service Reshare	doi:10.5255/UKDASN-852179	http://dx.doi.org/10.5255/UKDASN-852179	sunderban dependant zone
Khulna_freshwater shrimp aquaculture	Survey implementation	Second Round	Oct-Nov 2014	June -October	Khulna_freshwater shrimp aquaculture_Second Round	espa_deltas_all_data_2nd_round	UK Data Service Reshare	doi:10.5255/UKDASN-852179	http://dx.doi.org/10.5255/UKDASN-852179	freshwater shrimp aquaculture
Bagerhat_freshwater shrimp aquaculture	Survey implementation	Second Round	Oct-Nov 2014	June -October	Bagerhat_freshwater shrimp aquaculture_Second Round	espa_deltas_all_data_2nd_round	UK Data Service Reshare	doi:10.5255/UKDASN-852179	http://dx.doi.org/10.5255/UKDASN-852179	freshwater shrimp aquaculture
Bagerhat_saltwater shrimp aquaculture	Survey implementation	Second Round	Oct-Nov 2014	June -October	Bagerhat_saltwater shrimp aquaculture_Second Round	espa_deltas_all_data_2nd_round	UK Data Service Reshare	doi:10.5255/UKDASN-852179	http://dx.doi.org/10.5255/UKDASN-852179	saltwater shrimp aquaculture
Bagerhat_sunderban dependant zone	Survey implementation	Second Round	Oct-Nov 2014	June -October	Bagerhat_sunderban dependant zone_Second Round	espa_deltas_all_data_2nd_round	UK Data Service Reshare	doi:10.5255/UKDASN-852179	http://dx.doi.org/10.5255/UKDASN-852179	sunderban dependant zone
Pirojpur_rainfed agriculture	Survey implementation	Second Round	Oct-Nov 2014	June -October	Pirojpur_rainfed agriculture_Second Round	espa_deltas_all_data_2nd_round	UK Data Service Reshare	doi:10.5255/UKDASN-852179	http://dx.doi.org/10.5255/UKDASN-852179	rainfed agriculture
Pirojpur_irrigated agriculture	Survey implementation	Second Round	Oct-Nov 2014	June -October	Pirojpur_irrigated agriculture_Second Round	espa_deltas_all_data_2nd_round	UK Data Service Reshare	doi:10.5255/UKDASN-852179	http://dx.doi.org/10.5255/UKDASN-852179	irrigated agriculture
Barguna_marine periphery	Survey implementation	Second Round	Oct-Nov 2014	June -October	Barguna_marine periphery_Second Round	espa_deltas_all_data_2nd_round	UK Data Service Reshare	doi:10.5255/UKDASN-852179	http://dx.doi.org/10.5255/UKDASN-852179	marine periphery
Barguna_sunderban dependant zone	Survey implementation	Second Round	Oct-Nov 2014	June -October	Barguna_sunderban dependant zone_Second Round	espa_deltas_all_data_2nd_round	UK Data Service Reshare	doi:10.5255/UKDASN-852179	http://dx.doi.org/10.5255/UKDASN-852179	sunderban dependant zone
Barisal_rainfed agriculture	Survey implementation	Second Round	Oct-Nov 2014	June -October	Barisal_rainfed agriculture_Second Round	espa_deltas_all_data_2nd_round	UK Data Service Reshare	doi:10.5255/UKDASN-852179	http://dx.doi.org/10.5255/UKDASN-852179	rainfed agriculture
Barisal_riverine	Survey implementation	Second Round	Oct-Nov 2014	June -October	Barisal_riverine_Second Round	espa_deltas_all_data_2nd_round	UK Data Service Reshare	doi:10.5255/UKDASN-852179	http://dx.doi.org/10.5255/UKDASN-852179	riverine/charlands
Bhola_marine periphery	Survey implementation	Second Round	Oct-Nov 2014	June -October	Bhola_marine periphery_Second Round	espa_deltas_all_data_2nd_round	UK Data Service Reshare	doi:10.5255/UKDASN-852179	http://dx.doi.org/10.5255/UKDASN-852179	marine periphery
Bhola_irrigated agriculture	Survey implementation	Second Round	Oct-Nov 2014	June -October	Bhola_irrigated agriculture_Second Round	espa_deltas_all_data_2nd_round	UK Data Service Reshare	doi:10.5255/UKDASN-852179	http://dx.doi.org/10.5255/UKDASN-852179	irrigated agriculture
Bhola_riverine	Survey implementation	Second Round	Oct-Nov 2014	June -October	Bhola_riverine_Second Round	espa_deltas_all_data_2nd_round	UK Data Service Reshare	doi:10.5255/UKDASN-852179	http://dx.doi.org/10.5255/UKDASN-852179	riverine/charlands
Patuakhali_marine periphery	Survey implementation	Second Round	Oct-Nov 2014	June -October	Patuakhali_marine periphery_Second Round	espa_deltas_all_data_2nd_round	UK Data Service Reshare	doi:10.5255/UKDASN-852179	http://dx.doi.org/10.5255/UKDASN-852179	marine periphery
Patuakhali_irrigated agriculture	Survey implementation	Second Round	Oct-Nov 2014	June -October	Patuakhali_irrigated agriculture_Second Round	espa_deltas_all_data_2nd_round	UK Data Service Reshare	doi:10.5255/UKDASN-852179	http://dx.doi.org/10.5255/UKDASN-852179	irrigated agriculture
Patuakhali_riverine	Survey implementation	Second Round	Oct-Nov 2014	June -October	Patuakhali_riverine_Second Round	espa_deltas_all_data_2nd_round	UK Data Service Reshare	doi:10.5255/UKDASN-852179	http://dx.doi.org/10.5255/UKDASN-852179	riverine/charlands
Satkhira_saltwater shrimp aquaculture	Survey implementation	Third Round	Mar-15	October-February	Satkhira_saltwater shrimp aquaculture_Third Round	espa_deltas_all_data_3rd_round	UK Data Service Reshare	doi:10.5255/UKDASN-852179	http://dx.doi.org/10.5255/UKDASN-852179	saltwater shrimp aquaculture
Khulna_sunderban dependant zone	Survey implementation	Third Round	Mar-15	October-February	Khulna_sunderban dependant zone_Third Round	espa_deltas_all_data_3rd_round	UK Data Service Reshare	doi:10.5255/UKDASN-852179	http://dx.doi.org/10.5255/UKDASN-852179	sunderban dependant zone
Khulna_freshwater shrimp aquaculture	Survey implementation	Third Round	Mar-15	October-February	Khulna_freshwater shrimp aquaculture_Third Round	espa_deltas_all_data_3rd_round	UK Data Service Reshare	doi:10.5255/UKDASN-852179	http://dx.doi.org/10.5255/UKDASN-852179	freshwater shrimp aquaculture
Bagerhat_freshwater shrimp aquaculture	Survey implementation	Third Round	Mar-15	October-February	Bagerhat_freshwater shrimp aquaculture_Third Round	espa_deltas_all_data_3rd_round	UK Data Service Reshare	doi:10.5255/UKDASN-852179	http://dx.doi.org/10.5255/UKDASN-852179	freshwater shrimp aquaculture
Bagerhat_saltwater shrimp aquaculture	Survey implementation	Third Round	Mar-15	October-February	Bagerhat_saltwater shrimp aquaculture_Third Round	espa_deltas_all_data_3rd_round	UK Data Service Reshare	doi:10.5255/UKDASN-852179	http://dx.doi.org/10.5255/UKDASN-852179	saltwater shrimp aquaculture
Bagerhat_sunderban dependant zone	Survey implementation	Third Round	Mar-15	October-February	Bagerhat_sunderban dependant zone_Third Round	espa_deltas_all_data_3rd_round	UK Data Service Reshare	doi:10.5255/UKDASN-852179	http://dx.doi.org/10.5255/UKDASN-852179	sunderban dependant zone
Pirojpur_rainfed agriculture	Survey implementation	Third Round	Mar-15	October-February	Pirojpur_rainfed agriculture_Third Round	espa_deltas_all_data_3rd_round	UK Data Service Reshare	doi:10.5255/UKDASN-852179	http://dx.doi.org/10.5255/UKDASN-852179	rainfed agriculture
Pirojpur_irrigated agriculture	Survey implementation	Third Round	Mar-15	October-February	Pirojpur_irrigated agriculture_Third Round	espa_deltas_all_data_3rd_round	UK Data Service Reshare	doi:10.5255/UKDASN-852179	http://dx.doi.org/10.5255/UKDASN-852179	irrigated agriculture
Barguna_marine periphery	Survey implementation	Third Round	Mar-15	October-February	Barguna_marine periphery_Third Round	espa_deltas_all_data_3rd_round	UK Data Service Reshare	doi:10.5255/UKDASN-852179	http://dx.doi.org/10.5255/UKDASN-852179	marine periphery
Barguna_sunderban dependant zone	Survey implementation	Third Round	Mar-15	October-February	Barguna_sunderban dependant zone_Third Round	espa_deltas_all_data_3rd_round	UK Data Service Reshare	doi:10.5255/UKDASN-852179	http://dx.doi.org/10.5255/UKDASN-852179	sunderban dependant zone
Barisal_rainfed agriculture	Survey implementation	Third Round	Mar-15	October-February	Barisal_rainfed agriculture_Third Round	espa_deltas_all_data_3rd_round	UK Data Service Reshare	doi:10.5255/UKDASN-852179	http://dx.doi.org/10.5255/UKDASN-852179	rainfed agriculture
Barisal_riverine	Survey implementation	Third Round	Mar-15	October-February	Barisal_riverine_Third Round	espa_deltas_all_data_3rd_round	UK Data Service Reshare	doi:10.5255/UKDASN-852179	http://dx.doi.org/10.5255/UKDASN-852179	riverine/charlands
Bhola_marine periphery	Survey implementation	Third Round	Mar-15	October-February	Bhola_marine periphery_Third Round	espa_deltas_all_data_3rd_round	UK Data Service Reshare	doi:10.5255/UKDASN-852179	http://dx.doi.org/10.5255/UKDASN-852179	marine periphery
Bhola_irrigated agriculture	Survey implementation	Third Round	Mar-15	October-February	Bhola_irrigated agriculture_Third Round	espa_deltas_all_data_3rd_round	UK Data Service Reshare	doi:10.5255/UKDASN-852179	http://dx.doi.org/10.5255/UKDASN-852179	irrigated agriculture
Bhola_riverine	Survey implementation	Third Round	Mar-15	October-February	Bhola_riverine_Third Round	espa_deltas_all_data_3rd_round	UK Data Service Reshare	doi:10.5255/UKDASN-852179	http://dx.doi.org/10.5255/UKDASN-852179	riverine/charlands
Patuakhali_marine periphery	Survey implementation	Third Round	Mar-15	October-February	Patuakhali_marine periphery_Third Round	espa_deltas_all_data_3rd_round	UK Data Service Reshare	doi:10.5255/UKDASN-852179	http://dx.doi.org/10.5255/UKDASN-852179	marine periphery
Patuakhali_irrigated agriculture	Survey implementation	Third Round	Mar-15	October-February	Patuakhali_irrigated agriculture_Third Round	espa_deltas_all_data_3rd_round	UK Data Service Reshare	doi:10.5255/UKDASN-852179	http://dx.doi.org/10.5255/UKDASN-852179	irrigated agriculture
Patuakhali_riverine	Survey implementation	Third Round	Mar-15	October-February	Patuakhali_riverine_Third Round	espa_deltas_all_data_3rd_round	UK Data Service Reshare	doi:10.5255/UKDASN-852179	http://dx.doi.org/10.5255/UKDASN-852179	riverine/charlands
